# Supplementary material for: Type I Cystatin Derived from Fasciola gigantica Suppresses Macrophage-Mediated Inflammatory Responses
Source: Pathogens. 2023 Mar 1;12(3):395. doi: 10.3390/pathogens12030395 (PMC10051455; doi:10.3390/pathogens12030395)
Supplement: Supplementary file 1 [file pathogens-12-00395-s001.zip]

Archive with 1 entries (1 files):
- pathogens-2144793-supplementary.pdf
